# Supplementary material for: The Prognostic Relevance of PMCA4 Expression in Melanoma: Gender Specificity and Implications for Immune Checkpoint Inhibition
Source: Int J Mol Sci. 2022 Mar 19;23(6):3324. doi: 10.3390/ijms23063324 (PMC8949876; doi:10.3390/ijms23063324)
Supplement: Supplementary file 1 [file ijms-23-03324-s001.zip]

Archive with 1 entries (1 files):
- ijms-1631141-supplementary.pdf
